# Supplementary material for: Gram-negative bacteria act as a reservoir for aminoglycoside antibiotics that interact with host factors to enhance bacterial killing in a mouse model of pneumonia
Source: FEMS Microbes. 2022 May 13;3:xtac016. doi: 10.1093/femsmc/xtac016 (PMC9326624; doi:10.1093/femsmc/xtac016)
Supplement: xtac016_Supplemental_Files [file xtac016_supplemental_files.zip]

Archive with 2 entries (2 files):
- RESPONSE_TO_COMMENTS FINAL.docx
- SUPPLEMENT.docx
